# Supplementary material for: Comprehensive molecular and morphological resolution of blubber stratification in a deep-diving, fasting-adapted seal
Source: Front Physiol. 2022 Dec 14;13:1057721. doi: 10.3389/fphys.2022.1057721 (PMC9795062; doi:10.3389/fphys.2022.1057721)
Supplement: Supplementary file 1 [file DataSheet1.CSV]

Transcript ID	UniProt/NCBI Accession	Gene Symbol	Protein	log2FoldChange	sampleA	sampleB	baseMeanA	baseMeanB	lfcSE	stat	pvalue	padj	TPM_inner_rep1	TPM_inner_rep2	TPM_inner_rep3	TPM_outer_rep1	TPM_outer_rep2	TPM_outer_rep3
TRINITY_DN15812_c8_g1	A0A2Y9GDZ3_NEOSC	BCL2A1	bcl-2-related protein A1	8.74818696	inner	outer	93.8923595	0	1.31780082	5.87963435	4.11E-09	1.11E-05	56.3174201	79.6399219	145.719736	0	0	0
TRINITY_DN26097_c0_g1	XR_005424671.1	BCL2A1	bcl-2-related protein A1	7.60624766	inner	outer	42.4393961	0	1.44454643	4.57323318	4.80E-06	0.00531531	22.1267361	45.7564782	59.4349742	0	0	0
TRINITY_DN46894_c0_g1	CP050568.1	---	Canis lupus familiaris breed Labrador retriever chromosome 25a	7.584555593	inner	outer	48.7955211	0	1.42250556	4.62884348	3.68E-06	0.00422047	54.3806866	78.9630611	13.0428157	0	0	0
TRINITY_DN13038_c0_g2	XR_004679322.1	---	PREDICTED: Mirounga leonina uncharacterized LOC118010761 (LOC118010761), ncRNA	5.65862567	inner	outer	51.7934088	1.42838867	1.13692836	4.09755428	4.18E-05	0.02791413	52.5426053	38.6594902	64.178131	0	0	4.285166
TRINITY_DN321738_c0_g1	A0A7F8REW9_LEPWE	CES1	Liver carboxylesterase 1	5.37311556	inner	outer	57.9567364	1.36099755	1.07003912	4.08687446	4.37E-05	0.02822779	23.973578	41.4178422	108.478789	0	3.01157446	1.0714182
TRINITY_DN11028_c13_g1	D2HJ69_AILME	---	---	5.15968375	inner	outer	58.6289026	2.85676899	1.03885393	4.00410838	6.23E-05	0.03752959	25.8101598	42.1691395	107.907408	0	0	8.57030698
TRINITY_DN41501_c0_g2	XP_035939930.1	PRDM7	Probable histone-lysine N-methyltransferase PRDM7	4.92070718	inner	outer	45.8526771	1.37429241	0.95813111	4.0920362	4.28E-05	0.02791413	43.5838838	73.958702	20.0154454	1.53680063	1.25094696	1.33512964
TRINITY_DN217159_c0_g1	A0A2Y9H635_NEOSC	LAMC3	Laminin subunit gamma-3	4.84687148	inner	outer	87.5618802	4.15855423	0.80419955	4.78347876	1.72E-06	0.00237293	72.5125046	90.2379386	99.9351975	0	10.5920391	1.88362362
TRINITY_DN28566_c0_g1	A0A7F8RNB8_LEPWE	WNT6	Protein Wnt-6	4.72668337	inner	outer	87.1969849	2.65082172	0.86072977	4.32967871	1.49E-05	0.01267828	12.0470413	126.517403	123.02651	2.4806367	3.31779597	2.15403248
TRINITY_DN73153_c1_g1	A0A3P4P1V5_GULGU	BN2614_LOCUS1	---	4.57864878	inner	outer	78.2279202	4.01748899	0.8173702	4.37824717	1.20E-05	0.01090444	33.6067917	50.700066	150.376903	2.27135499	0	9.78111199
TRINITY_DN65428_c0_g1	A0A2Y9I513_NEOSC	FRZB	Secreted frizzled-related protein 3	4.50273819	inner	outer	74.6140002	4.81857326	0.85095348	4.11625108	3.85E-05	0.02622766	98.4243056	72.5698454	52.8478497	2.45742107	11.9982987	0
TRINITY_DN82463_c0_g5	XP_035928016.1	CCDC125	coiled-coil domain-containing protein 125	4.31089895	inner	outer	72.4172118	4.915388	0.83283212	3.97546981	7.02E-05	0.04068629	75.5879794	74.6139574	67.0496986	3.70164037	11.0445236	0
TRINITY_DN12666_c0_g1	A0A2Y9H8T1_NEOSC	HMGCS2	Hydroxymethylglutaryl-CoA synthase, mitochondrial	4.23529845	inner	outer	4280.95555	238.701415	0.35383532	9.1435146	6.05E-20	3.75E-15	1995.42693	4523.64457	6323.79515	137.305972	447.266944	131.53133
TRINITY_DN19467_c1_g1	XM_036111858.1	ZNF720	Putative protein ZNF720	4.15804254	inner	outer	75.6009968	6.19364202	0.78242369	4.03623071	5.43E-05	0.0333317	30.8313259	76.4282712	119.543393	0	2.8307039	15.7502222
TRINITY_DN9381_c0_g1	A0A452QAP8_URSAM	CA8	Carbonic anhydrase 8	4.00034234	inner	outer	107.053659	11.4984806	0.73512622	4.08139755	4.48E-05	0.02860344	72.3731776	70.9497574	177.838042	0	4.16082014	30.3346218
TRINITY_DN75982_c1_g2	XM_034987443.1	XPNPEP3	PREDICTED: Halichoerus grypus X-prolyl aminopeptidase 3 (XPNPEP3), mRNA	3.89360363	inner	outer	212.802604	28.814396	0.68971514	4.19536044	2.72E-05	0.01983634	227.311589	185.670426	225.425797	14.7441573	1.475242	70.2237889
TRINITY_DN116060_c0_g1	A0A2Y9HG36_NEOSC	UROC1	Urocanate hydratase	3.89001322	inner	outer	95.2660064	6.90705214	0.6482839	4.45794385	8.27E-06	0.00815981	69.9417489	117.853586	98.0026845	5.01723935	3.26610213	12.4378149
TRINITY_DN14565_c3_g1	CP050583.1	---	Canis lupus familiaris breed Labrador retriever chromosome 30a	3.88642805	inner	outer	84.0977873	6.89509082	0.70844932	4.07429013	4.62E-05	0.02919016	51.6228494	99.3036968	101.366816	0	11.0433576	9.64191482
TRINITY_DN1713_c13_g1	A0A2U3Z7Z8_LEPWE	---	zinc finger protein 558-like	3.88439716	inner	outer	141.444744	10.7448526	0.63880967	4.51526847	6.32E-06	0.00687604	88.5354929	194.03198	141.766759	9.86646559	2.00794222	20.3601501
TRINITY_DN11390_c1_g1	A0A2Y9G681_NEOSC	CCK	cholecystokinin	3.87146734	inner	outer	96.0289895	6.85992679	0.67091044	4.27995627	1.87E-05	0.01544765	53.5459505	64.1575148	170.383503	1.19517601	7.7829166	11.6016877
TRINITY_DN79078_c7_g1	A0A2Y9GSN6_NEOSC	FMOD	fibromodulin	3.84431444	inner	outer	698.863651	47.2356045	0.45245326	6.28642705	3.25E-10	1.12E-06	292.186547	187.73703	1616.66738	61.6957431	5.02013948	74.9909311
TRINITY_DN4737_c0_g2	A0A7N5JL98_AILME	RPL12	60S ribosomal protein L12	3.69691884	inner	outer	107.273256	9.46337605	0.60257072	4.47568851	7.62E-06	0.00773879	171.657012	66.5208488	83.6419078	19.5321928	3.72397184	5.13396352
TRINITY_DN23013_c1_g1	A0A2Y9GIZ3_NEOSC	LRRC38	leucine-rich repeat-containing protein 38	3.58206602	inner	outer	453.336049	36.3572099	0.36369674	7.09950274	1.25E-12	7.76E-09	509.149167	566.944971	283.914009	34.7389792	36.1339999	38.1986506
TRINITY_DN3318_c0_g1	XM_002915840.4	AOX2	aldehyde oxidase 2	3.56485329	inner	outer	456.092215	40.2829994	0.34275681	7.48301192	7.26E-14	7.50E-10	322.428994	639.103317	406.744333	21.3885963	61.8201302	37.6402716
TRINITY_DN43493_c0_g3	A0A2U3XSK1_LEPWE	LNX1	E3 ubiquitin-protein ligase LNX	3.55390185	inner	outer	279.10588	24.2910487	0.413873	6.17073802	6.80E-10	2.11E-06	295.729345	205.806858	335.781437	36.5175769	19.9654615	16.3901079
TRINITY_DN13038_c0_g1	XR_004679321.1	---	PREDICTED: Mirounga leonina uncharacterized LOC118010760 (LOC118010760), ncRNA	3.51126991	inner	outer	139.98399	12.6571553	0.54099425	4.64195309	3.45E-06	0.00411363	76.7606151	154.312654	188.8787	6.47158161	21.2813172	10.218567
TRINITY_DN7149_c2_g1	A0A3Q7WHT1_URSAR	ADRB1	Beta-1 adrenergic receptor	3.45847284	inner	outer	298.136216	30.2425375	0.41037834	5.99074716	2.09E-09	5.88E-06	126.630112	213.802247	553.976289	7.64886731	19.7082173	63.3705279
TRINITY_DN131_c0_g1	A0A7F8RQ99_LEPWE	STAC2	SH3 and cysteine-rich domain-containing protein 2	3.36332009	inner	outer	388.416121	37.0182277	0.42253417	5.59320465	2.23E-08	4.61E-05	593.391157	305.216593	266.640613	28.276684	28.8493175	53.9286816
TRINITY_DN18572_c0_g1	A0A2U3YJW1_LEPWE	PRSS12	Neurotrypsin	3.33298907	inner	outer	257.287714	25.420323	0.40359815	5.78047517	7.45E-09	1.85E-05	302.01771	245.133648	224.711785	22.8473571	27.5624442	25.8511678
TRINITY_DN53655_c0_g1	A0A2U3YSJ3_LEPWE	CRYBG2	crystallin beta-gamma domain containing 2	3.32707638	inner	outer	220.178713	24.5869418	0.4391046	5.29959458	1.16E-07	0.00021157	229.127896	240.075134	191.333109	27.31293	36.6455942	9.80230123
TRINITY_DN376_c0_g1	A0A2U3YEE5_LEPWE	THBS1	thrombospondin 1	3.28244757	inner	outer	4459.97767	458.298684	0.27261598	8.3723909	5.65E-17	1.17E-12	3875.00568	3622.94002	5881.98731	601.261063	360.747173	412.887816
TRINITY_DN6644_c0_g1	A0A2U3WFF0_ODORO	PPFIA2	Liprin-alpha-2	3.21011542	inner	outer	499.89799	62.0872609	0.44397144	4.97805767	6.42E-07	0.00102068	331.541516	534.980542	633.171911	109.776788	26.599625	49.8853697
TRINITY_DN138991_c0_g1	A0A2U3W1S8_ODORO	DKK2	dickkopf-related protein 2	3.14058989	inner	outer	182.827597	19.6746982	0.50678465	4.22386492	2.40E-05	0.01798685	214.224335	236.567571	97.6908851	14.5439654	18.2895593	26.19057
TRINITY_DN8790_c0_g1	A0A2Y9IFV1_NEOSC	CES1	Carboxylic ester hydrolase	3.09142641	inner	outer	3432.85466	444.599803	0.33486662	6.24555065	4.22E-10	1.38E-06	2018.54965	3667.6668	4612.34753	362.139401	185.21037	786.44964
TRINITY_DN37294_c2_g2	A0A452RRJ7_URSAM	---	DUF4485 domain-containing protein	3.08856033	inner	outer	216.521633	25.7637026	0.44159399	4.72959408	2.25E-06	0.00286943	122.632443	262.303194	264.629262	18.5030302	18.0718724	40.7162052
TRINITY_DN47771_c0_g1	Q9WVB0.2	RBPMS	RNA-binding protein with multiple splicing	3.01158356	inner	outer	197.588445	24.9511023	0.43280104	4.64782514	3.35E-06	0.00407668	223.178057	153.17007	216.417209	16.1434901	26.6184236	32.0913931
TRINITY_DN1202_c1_g1	A0A7N5JG31_AILME	AOX2	Aldehyde oxidase 2	2.88173913	inner	outer	493.469128	64.9437053	0.3280557	5.73603553	9.69E-09	2.22E-05	306.401397	636.385607	537.620381	56.5558254	77.9216721	60.3536183
TRINITY_DN23047_c0_g1	XM_035003979.1	SFRP1	secreted frizzled related protein 1	2.84208647	inner	outer	249.738209	37.8544381	0.41996965	4.38623713	1.15E-05	0.01066856	131.797851	349.815389	267.601386	12.3398509	40.1613591	61.0621042
TRINITY_DN3563_c0_g1	A0A7F8S1E3_LEPWE	---	LOW QUALITY PROTEIN: aldehyde oxidase 2-like	2.81834431	inner	outer	269.386561	42.1048715	0.40378355	4.5032649	6.69E-06	0.00715081	201.846343	319.160834	287.152506	19.7435861	72.2903786	34.28065
TRINITY_DN21022_c0_g1	A0A7F8S1E3_LEPWE	---	LOW QUALITY PROTEIN: aldehyde oxidase 2-like	2.80924312	inner	outer	258.743882	37.1247158	0.37948148	4.7676717	1.86E-06	0.00251105	183.437398	283.914344	308.879903	24.584167	43.8288988	42.9610815
TRINITY_DN46791_c0_g1	XR_004919542.1	---	PREDICTED: Halichoerus grypus uncharacterized LOC118540255 (LOC118540255), ncRNA	2.77890193	inner	outer	3534.34412	507.97527	0.24912512	7.1405964	9.29E-13	6.40E-09	3457.91842	2493.08833	4652.0256	612.378822	387.915888	523.631101
TRINITY_DN16032_c0_g1	A0A7F8RWT3_LEPWE	CNGB1	Cyclic nucleotide-gated cation channel beta-1	2.70949577	inner	outer	783.51518	118.344758	0.38351471	4.45744512	8.29E-06	0.00815981	1062.71378	401.49156	886.340204	151.675136	141.13526	62.2238789
TRINITY_DN1384_c0_g1	A0A6J2E254_ZALCA	GABRG2	Gamma-aminobutyric acid receptor subunit gamma-2	2.63609883	inner	outer	913.011012	161.951691	0.3328343	4.91565564	8.85E-07	0.00133762	1014.4764	819.62444	904.932194	266.818598	88.9160498	130.120425
TRINITY_DN896_c21_g3	A0A3P4S9P6_GULGU	---	Uncharacterized protein	2.63546339	inner	outer	277.511552	46.4181634	0.39457782	4.1448437	3.40E-05	0.02368054	238.09785	231.477661	362.959144	61.6369972	25.091263	52.52623
TRINITY_DN70558_c0_g2	A0A2U3Z940_LEPWE	HCAR2	Hydroxycarboxylic acid receptor 2	2.46664571	inner	outer	979.59531	172.796307	0.2713412	5.40517146	6.47E-08	0.0001216	834.372503	739.753819	1364.65961	153.663559	155.294441	209.430922
TRINITY_DN6830_c0_g2	XM_002915840.4	AOX2	aldehyde oxidase 2	2.44262701	inner	outer	345.797449	59.4443846	0.36471372	3.95550517	7.64E-05	0.04342686	134.929547	540.33541	362.12739	37.4802993	89.1125065	51.7403481
TRINITY_DN20142_c2_g1	F1PQ88_CANLF	NEBL	nebulette	2.36976967	inner	outer	375.567484	72.5289957	0.32623189	4.19876083	2.68E-05	0.01980226	327.038613	371.330072	428.333766	63.7196797	75.9697749	77.8975326
TRINITY_DN13688_c3_g1	A0A2U3XZJ6_LEPWE	EPCAM	Epithelial cell adhesion molecule	2.36212193	inner	outer	572.350097	103.618889	0.33709826	4.04072669	5.33E-05	0.03302602	365.298671	448.313701	903.437919	111.51263	89.7465003	109.597535
TRINITY_DN8492_c0_g1	A0A2U3XR28_LEPWE	ANGPTL4	Angiopoietin-related protein 4	2.32666417	inner	outer	1898.22199	462.112132	0.33775518	3.92788699	8.57E-05	0.04784972	2205.53188	1978.24127	1510.89283	344.908584	865.34741	176.080402
TRINITY_DN4619_c1_g1	A0A7F8RLT7_LEPWE	F13A1	coagulation factor XIII A chain	-1.9230428	inner	outer	1874.84847	7123.03478	0.22215138	-4.1550172	3.25E-05	0.0229085	2378.23606	1790.07839	1456.23095	8965.79488	7070.11662	5333.19284
TRINITY_DN2070_c24_g1	A0A2U3XGW4_LEPWE	COL1A2	collagen alpha-2(I) chain	-2.0192323	inner	outer	15086.8978	62770.5503	0.23137944	-4.4050252	1.06E-05	0.00993275	27638.6566	5459.82522	12162.2114	108454.839	18318.442	61538.3698
TRINITY_DN12232_c0_g1	A0A2U3Z3S3_LEPWE	GPC1	Glypican-1	-2.1334295	inner	outer	385.32495	1760.21948	0.28937664	-3.9167968	8.97E-05	0.04948672	518.910439	349.027374	288.037037	2455.57325	957.846058	1867.23914
TRINITY_DN745_c1_g1	M9QLG8_MIRAN	AGT	Angiotensinogen	-2.2253004	inner	outer	215.949004	1015.49419	0.28841882	-4.2483371	2.15E-05	0.01733505	273.252822	210.438471	164.155719	1248.25407	709.011667	1089.21683
TRINITY_DN26073_c2_g1	A0A2U3Y8Q6_LEPWE	CYP1B1	cytochrome P450 1B1	-2.2417689	inner	outer	151.63068	711.827723	0.31531863	-3.93814	8.21E-05	0.04626771	94.0101857	190.260574	170.621282	650.306986	969.896325	515.279858
TRINITY_DN631780_c0_g1	XM_035026877.1	COL1A1	collagen type I alpha 1 chain	-2.4212279	inner	outer	1944.00319	11678.2311	0.24760841	-5.7398206	9.48E-09	2.22E-05	3583.58513	583.601824	1664.8226	21948.6209	2227.88323	10858.1892
TRINITY_DN17901_c0_g1	A0A5F4DAL4_CANLF	STMN1	stathmin	-2.44112	inner	outer	78.5679775	450.946122	0.35218885	-4.0918955	4.28E-05	0.02791413	74.864665	71.5212154	89.3180521	678.992469	351.055563	322.790333
TRINITY_DN1505_c0_g5	A0A452Q7Q1_URSAM	---	Uncharacterized protein	-2.4868001	inner	outer	94.0354549	541.555977	0.3047999	-4.8779545	1.07E-06	0.00154503	117.073799	72.9012238	92.1313419	787.151106	403.614349	433.902475
TRINITY_DN126489_c0_g1	A0A2Y9HR73_NEOSC	ADGRD1	adhesion G-protein coupled receptor D1	-2.4960228	inner	outer	235.846971	1316.28092	0.25494731	-5.8679685	4.41E-09	1.14E-05	311.77547	189.574153	206.191292	1623.03727	1196.62062	1129.18486
TRINITY_DN515_c1_g1	A0A2U3YZG6_LEPWE	COL1A1	collagen alpha-1(I) chain-like	-2.5081303	inner	outer	23182.1151	128281.704	0.21954235	-6.8694279	6.45E-12	3.36E-08	44074.3129	7481.05284	17990.9795	228962.89	41821.3411	114060.882
TRINITY_DN722_c0_g2	XM_035026877.1	COL1A1	collagen type I alpha 1 chain	-2.5373476	inner	outer	2658.89043	15392.4922	0.22673008	-6.780519	1.20E-11	5.71E-08	4868.432	730.676924	2377.56236	25980.5477	3907.44526	16289.4835
TRINITY_DN1838_c0_g1	A0A6J2EV56_ZALCA	NTRK2	BDNF/NT-3 growth factors receptor	-2.6630959	inner	outer	94.9052078	574.583829	0.30288073	-5.4909266	4.00E-08	7.99E-05	151.070486	63.5545303	70.0906067	783.52589	482.594743	457.630855
TRINITY_DN36419_c0_g1	A0A2Y9GMU2_NEOSC	CREB3L1	cyclic AMP-responsive element-binding protein 3-like	-2.7249298	inner	outer	141.375032	725.980664	0.40728357	-4.2352059	2.28E-05	0.01769054	172.385304	19.2169879	232.522805	1259.90904	317.818051	600.214906
TRINITY_DN24905_c0_g2	A0A2Y9HM44_NEOSC	CFB	Complement factor B	-2.7477351	inner	outer	31.7254251	210.646963	0.40312429	-4.3354745	1.45E-05	0.01252028	27.6187712	27.4392193	40.1182849	214.631621	186.03592	231.273347
TRINITY_DN7400_c0_g1	A0A3P4M371_GULGU	---	Uncharacterized protein	-2.7521229	inner	outer	35.7115509	275.742036	0.41436336	-4.2284696	2.35E-05	0.01798685	40.8375772	57.9599767	8.33709892	398.932419	396.773023	31.5206664
TRINITY_DN38571_c0_g1	A0A2U3VYA9_ODORO	BUB1B	mitotic checkpoint serine/threonine-protein kinase BUB1 beta	-3.0590159	inner	outer	25.629371	196.54194	0.44446386	-4.6325834	3.61E-06	0.00422047	22.8241277	43.7583691	10.3056162	278.197993	207.582163	103.845663
TRINITY_DN441_c0_g1	A0A384BMK8_URSMA	---	Uncharacterized protein	-3.0672137	inner	outer	31.7462527	250.713964	0.40963589	-5.0464663	4.50E-07	0.00075389	54.3938735	33.4071228	7.43776173	347.896317	330.318035	73.9275398
TRINITY_DN13896_c0_g1	A0A7F8R656_LEPWE	CD4	T-cell surface glycoprotein CD4	-3.0967527	inner	outer	34.9885081	273.049011	0.42074712	-4.9834037	6.25E-07	0.00101899	57.7652205	19.2556567	27.9446472	256.702839	250.019634	312.42456
TRINITY_DN6227_c4_g1	A0A6J2C5G3_ZALCA	RAB3IL1	guanine nucleotide exchange factor for Rab-3A	-3.1190558	inner	outer	118.709382	961.549281	0.30853537	-6.8681129	6.51E-12	3.36E-08	173.284865	131.596608	51.2466714	966.151818	1282.14312	636.352904
TRINITY_DN895_c0_g2	CP050592.1	---	Canis lupus familiaris breed Labrador retriever chromosome 31a	-3.1216424	inner	outer	68.1740634	580.392757	0.31486763	-6.7382042	1.60E-11	7.10E-08	93.0889313	80.666848	30.7664108	860.08014	552.218181	328.879949
TRINITY_DN16787_c2_g1	M3Z4R8_MUSPF	---	RNA-directed DNA polymerase	-3.1522086	inner	outer	39.6620378	268.642114	0.46959566	-4.5831102	4.58E-06	0.00516241	85.771593	21.1717111	12.0428093	299.687887	343.357334	162.88112
TRINITY_DN989_c0_g2	G1LH52_AILME	GRSF1	G-rich RNA sequence binding factor 1	-3.1968008	inner	outer	38.1931577	313.368616	0.47253136	-4.6490053	3.34E-06	0.00407668	82.9523962	30.6949697	0.93210714	456.561682	473.90263	9.641536
TRINITY_DN9204_c0_g2	A0A2Y9K907_ENHLU	EPHB2	Receptor protein-tyrosine kinase / Ephrin type-B receptor 2	-3.2414365	inner	outer	16.3221093	133.218539	0.57296355	-3.9120055	9.15E-05	0.04976416	20.2811141	2.63574013	26.0494736	223.308136	70.2808976	106.066584
TRINITY_DN40887_c0_g1	---	---	---	-3.2452285	inner	outer	29.9572076	270.993847	0.39211969	-5.7258754	1.03E-08	2.28E-05	47.0057719	30.7655134	12.1003375	405.803691	252.937091	154.240759
TRINITY_DN2502_c0_g1	A0A2Y9GE96_NEOSC	IL1RL1	interleukin-1 receptor-like 1	-3.2556565	inner	outer	40.4219002	393.668562	0.35439506	-6.364808	1.96E-10	7.13E-07	50.4266389	30.0083686	40.8306933	577.339639	263.730952	339.935096
TRINITY_DN3596_c3_g1	XR_004805247.1	---	PREDICTED: Canis lupus dingo uncharacterized LOC118350774 (LOC118350774), ncRNA	-3.2882693	inner	outer	13.3070483	127.29407	0.53960696	-4.2406224	2.23E-05	0.01748756	23.9651837	13.1609851	2.79497614	213.464526	140.563711	27.8539735
TRINITY_DN25231_c0_g2	A0A452RNQ7_URSAM	---	Uncharacterized protein	-3.366139	inner	outer	10.5687942	112.389524	0.54214553	-4.3643983	1.27E-05	0.01112769	11.5442146	7.61786097	12.5443072	147.049671	63.8304191	126.288483
TRINITY_DN3862_c1_g2	XR_004916062.1	---	PREDICTED: Halichoerus grypus uncharacterized LOC118533119 (LOC118533119), ncRNA	-3.3694052	inner	outer	82.461963	701.468051	0.41712713	-5.6802951	1.34E-08	2.87E-05	162.206189	82.3813501	2.79834997	763.863274	1274.12374	66.417136
TRINITY_DN7042_c5_g1	XR_004805247.1	---	Reverse transcriptase domain-containing protein	-3.3968438	inner	outer	71.9905484	721.926008	0.32403714	-7.3968183	1.39E-13	1.24E-09	121.720831	87.7762419	6.47457276	1092.27946	990.641923	82.8566464
TRINITY_DN12892_c2_g1	A0A2U3ZX77_ODORO	---	LOW QUALITY PROTEIN: putative inactive deoxyuridine 5'-triphosphate nucleotidohydrolase-like protein FLJ16323	-3.4717696	inner	outer	18.8227446	201.436587	0.45330229	-5.4528064	4.96E-08	9.60E-05	35.6269985	12.6138424	8.22739293	336.560265	185.705644	82.0438526
TRINITY_DN19400_c0_g1	XR_002143864.2	---	PREDICTED: Ailuropoda melanoleuca uncharacterized LOC109490539 (LOC109490539), ncRNA	-3.4738719	inner	outer	13.5410271	121.616785	0.61933119	-3.9944249	6.49E-05	0.03828028	23.9537041	16.6693772	0	146.750455	196.684567	21.415334
TRINITY_DN174560_c0_g1	A0A7F8QUK2_LEPWE	ZNF469	zinc finger protein 469	-3.4840081	inner	outer	12.8788393	127.356383	0.52539359	-4.7278995	2.27E-06	0.00286943	8.32568051	6.222608	24.0882294	92.5494756	98.1225951	191.397077
TRINITY_DN23682_c0_g1	A0A452U3X4_URSMA	KIF23	kinesin-like protein KIF23	-3.4906263	inner	outer	8.8076987	108.317202	0.56936092	-4.3744244	1.22E-05	0.01093644	13.3758203	7.63847907	5.40879671	175.150797	115.075567	34.7252422
TRINITY_DN21943_c0_g1	A0A6P9FM57_ZALCA	HSPE1	10 kDa heat shock protein, mitochondrial	-3.5648274	inner	outer	9.9557875	105.474281	0.59850974	-4.2853562	1.82E-05	0.01528089	15.6689941	11.4024167	2.79595166	104.88459	136.548049	74.9902038
TRINITY_DN114551_c0_g1	XR_003420865.1	---	PREDICTED: Acinonyx jubatus uncharacterized LOC113599912 (LOC113599912), ncRNA	-3.6051579	inner	outer	8.02029769	82.4020507	0.65157655	-3.9982377	6.38E-05	0.03803118	13.3525922	8.94884478	1.75945609	109.815206	76.4284237	60.9625226
TRINITY_DN5153_c4_g1	A0A6J2BMZ3_ZALCA	SEZ6L	seizure 6-like protein	-3.6194469	inner	outer	14.0549715	167.613301	0.4960325	-5.2807968	1.29E-07	0.00022777	10.7425553	10.5914861	20.8308732	170.786571	191.676712	140.37662
TRINITY_DN19219_c0_g1	XR_002143864.2	---	PREDICTED: Ailuropoda melanoleuca uncharacterized LOC109490539 (LOC109490539), ncRNA	-3.6350723	inner	outer	8.8335159	94.8724326	0.66456117	-3.9651313	7.34E-05	0.04209726	17.2835836	9.21696408	0	167.160195	105.361701	12.095402
TRINITY_DN5690_c3_g1	XP_044237617.2	PARP4	protein mono-ADP-ribosyltransferase PARP4	-3.6725019	inner	outer	58.7456109	674.179316	0.37047345	-7.2137476	5.44E-13	4.22E-09	98.6197232	55.2432449	22.3738645	613.281214	951.822673	457.434062
TRINITY_DN80699_c4_g1	XR_004908824.1	---	PREDICTED: Halichoerus grypus uncharacterized LOC118518668 (LOC118518668), ncRNA	-3.6835021	inner	outer	7.90407516	99.1675252	0.63998983	-4.1930387	2.75E-05	0.01983634	13.8330255	6.17131343	3.70788653	78.9345892	159.632001	58.9359855
TRINITY_DN59957_c0_g1	A0A5F4DF41_CANLF	---	Uncharacterized protein	-3.717668	inner	outer	4.71582586	63.959782	0.68293453	-3.9793976	6.91E-05	0.04039752	7.22063172	5.28690789	1.63993796	104.955993	67.2851996	19.6381531
TRINITY_DN38580_c0_g1	XR_004671681.1	---	PREDICTED: Pan paniscus uncharacterized LOC117980392 (LOC117980392), ncRNA	-3.8144526	inner	outer	11.1656164	132.479865	0.56968997	-4.9403233	7.80E-07	0.00120848	19.3554076	12.2770821	1.86435953	165.350482	149.600726	82.488386
TRINITY_DN10587_c0_g1	A0A2Y9HXL1_NEOSC	PBK	lymphokine-activated killer T-cell-originated protein kinase	-3.8203918	inner	outer	11.2460152	119.348194	0.64534457	-4.3703657	1.24E-05	0.01098255	18.9019217	14.2160688	0.62005503	123.580027	148.511758	85.952796
TRINITY_DN24733_c6_g1	M3Z5H9_MUSPF	---	Reverse transcriptase domain-containing protein	-3.8561267	inner	outer	10.0089831	119.59054	0.59665611	-4.7868893	1.69E-06	0.00237293	19.364103	8.80684532	1.85600106	154.184255	128.510327	76.0770379
TRINITY_DN14594_c9_g1	XP_035977591.1	UBXN2A	UBX domain-containing protein 2A	-3.8661812	inner	outer	8.71634537	132.271756	0.60185319	-4.7622598	1.91E-06	0.00252448	3.68967044	14.134036	8.3253297	166.470293	175.69077	54.6542044
TRINITY_DN15154_c1_g1	A0A7F8R5Z3_LEPWE	---	LOW QUALITY PROTEIN: hyaluronan mediated motility receptor	-3.9132491	inner	outer	8.56314027	164.6331	0.65998904	-4.4140872	1.01E-05	0.00967226	16.5952588	3.5175839	5.5765781	208.485344	265.056795	20.3571615
TRINITY_DN2889_c1_g1	XM_036089512.1	IL1RL1	PREDICTED: Halichoerus grypus interleukin 1 receptor like 1 (IL1RL1), mRNA	-3.9256933	inner	outer	23.6530929	290.078338	0.47656425	-6.1391371	8.30E-10	2.45E-06	46.0950788	20.214161	4.65003894	391.085526	235.942184	243.207306
TRINITY_DN8786_c2_g2	XP_029396425.1	MIA2	melanoma inhibitory activity protein 2	-3.9441807	inner	outer	43.6668255	626.805402	0.33153022	-8.8805802	6.65E-19	2.06E-14	60.8323272	55.255826	14.9123234	832.909851	706.837213	340.669142
TRINITY_DN8827_c1_g1	XR_004073545.1	---	PREDICTED: Leptonychotes weddellii uncharacterized LOC115938430 (LOC115938430), ncRNA	-3.9711293	inner	outer	7.5080869	190.19719	0.70020111	-4.2432513	2.20E-05	0.01748756	15.3362881	4.09338184	3.09459077	375.302162	190.400223	4.88918403
TRINITY_DN2572_c0_g2	XR_004676371.1	---	PREDICTED: Mirounga leonina uncharacterized LOC118000076 (LOC118000076), ncRNA	-4.0374594	inner	outer	5.20390389	75.8470152	0.71923418	-4.2231856	2.41E-05	0.01798685	11.0755447	1.77535093	2.76081602	130.672611	57.1992525	39.669182
TRINITY_DN17372_c0_g1	A0A6P9F213_ZALCA	---	LOW QUALITY PROTEIN: zinc finger protein 91-like	-4.052824344	inner	outer	7.25543825	117.170013	0.59108623	-5.1647698	2.41E-07	0.00041446	11.0634976	7.91450713	2.78831004	120.896906	171.684528	58.9286044
TRINITY_DN15299_c0_g2	XR_004924920.1	---	Halichoerus grypus uncharacterized LOC118551117 (LOC118551117), ncRNA	-4.0659786	inner	outer	16.7133291	298.529921	0.40500632	-7.5701994	3.73E-14	4.62E-10	23.9322819	9.3041515	16.9035538	373.294476	114.294706	408.000581
TRINITY_DN1134_c2_g2	XM_036089512.1	IL1RL1	PREDICTED: Halichoerus grypus interleukin 1 receptor like 1 (IL1RL1), mRNA	-4.0837656	inner	outer	31.5212845	519.173632	0.38899027	-7.9276162	2.23E-15	3.46E-11	32.2624729	47.4024339	14.8989467	774.854255	406.628774	376.037867
TRINITY_DN338_c2_g3	Q6TYA9.1	GJA1	gap junction alpha-1 protein	-4.1253799	inner	outer	3.91748059	80.9167111	0.76311428	-4.0955594	4.21E-05	0.02791413	3.68782701	5.27626294	2.78835182	123.364352	25.1000811	94.2856999
TRINITY_DN105610_c0_g1	XR_004620302.1	---	PREDICTED: Ailuropoda melanoleuca basic salivary proline-rich protein 2-like (LOC117796016), transcript variant X13, misc_RNA	-4.229064613	inner	outer	4.10721792	91.5149664	0.71883294	-4.4920933	7.05E-06	0.00740875	8.1866675	4.13498626	0	210.549558	62.1830307	1.81231087
TRINITY_DN10762_c0_g1	XR_006585564.1	---	PREDICTED: Felis catus uncharacterized LOC102900408 (LOC102900408), transcript variant X2, ncRNA	-4.5208719	inner	outer	3.0862995	60.7491107	0.87941222	-4.003665	6.24E-05	0.03752959	5.5348859	0	3.72401259	96.2969664	45.210807	40.7395587
TRINITY_DN17574_c0_g1	A0A2Y9GIA5_NEOSC	CALR3	Calreticulin	-4.5330047	inner	outer	2.12861312	47.1687952	0.87271002	-4.0483145	5.16E-05	0.03229656	2.25161637	0.49220503	3.64201795	34.7142403	21.028726	85.7634191
TRINITY_DN50568_c1_g1	CP050639.1	---	Canis lupus familiaris breed Labrador retriever chromosome 08b	-4.613683467	inner	outer	3.708788	79.486258	0.81518426	-4.4329652	9.29E-06	0.00900108	5.5318932	0	5.59447079	139.48043	42.1825763	56.7957675
TRINITY_DN6563_c2_g1	XM_036119306.1	KCNMB4	PREDICTED: Halichoerus grypus potassium calcium-activated channel subfamily M regulatory beta subunit 4 (KCNMB4)	-4.655933	inner	outer	10.362472	242.931161	0.55268692	-6.6148354	3.72E-11	1.44E-07	15.7027969	14.1600203	1.22459886	369.951428	166.230052	192.612005
TRINITY_DN1936_c4_g1	A0A452QY67_URSAM	---	LINE-1 retrotransposable element ORF2 protein	-4.6765433	inner	outer	7.3266936	105.304823	0.75186076	-4.8899257	1.01E-06	0.00148859	19.3065377	2.67354311	0	128.740839	116.510315	70.6633163
TRINITY_DN171437_c0_g1	A0A2Y9I8U6_NEOSC	TMPRSS11D	Transmembrane protease serine	-4.6767791	inner	outer	3.93249204	70.2857637	0.88035151	-4.1764899	2.96E-05	0.02109009	0	10.906285	0.89119113	49.5632297	142.852202	18.4418589
TRINITY_DN101382_c0_g1	AB901832.1	---	Uncultured eukaryote gene for 18S rRNA gene sequences may contain exons and introns, partial sequence, clone: AS_K_2013Jan_108	-4.959916	inner	outer	1.62161418	54.7514104	0.92858058	-4.2644829	2.00E-05	0.01634008	0	2.36551773	2.49932482	78.4998211	42.5295249	43.2248851
TRINITY_DN438483_c0_g1	CP050593.1	---	Canis lupus familiaris breed Labrador retriever chromosome 09a	-5.3249851	inner	outer	3.10622788	61.2021641	1.04835262	-4.1255061	3.70E-05	0.02547477	9.31868363	0	0	71.5164975	90.4288203	21.6611745
TRINITY_DN96301_c3_g1	A0A5F4CB90_CANLF	---	Canis lupus familiaris breed Labrador retriever chromosome 15a	-5.4251377	inner	outer	3.90357767	157.576304	0.66885734	-6.6159664	3.69E-11	1.44E-07	6.44953394	5.26119907	0	224.487931	226.823321	21.4176596
TRINITY_DN14347_c1_g2	A0A5F4CHA9_CANLF	---	Canis lupus genome assembly, chromosome: 8	-5.5385427	inner	outer	2.17059918	51.0407004	1.15912772	-3.9154811	9.02E-05	0.04948672	0	0	6.51179755	72.8769219	35.1856917	45.0594876
TRINITY_DN76217_c1_g3	XM_036089512.1	IL1RL1	REDICTED: Halichoerus grypus interleukin 1 receptor like 1 (IL1RL1)	-6.0021	inner	outer	1.47271698	63.3165211	1.11474321	-4.4872218	7.22E-06	0.0074538	0	4.41815094	0	77.4480438	59.0563543	53.4451653
