# Supplementary material for: Comprehensive molecular and morphological resolution of blubber stratification in a deep-diving, fasting-adapted seal
Source: Front Physiol. 2022 Dec 14;13:1057721. doi: 10.3389/fphys.2022.1057721 (PMC9795062; doi:10.3389/fphys.2022.1057721)
Supplement: Supplementary file 2 [file DataSheet2.CSV]

Sample_ID	Seal	Layer	YWHAZ_Ct	NONO_Ct	Ref_GeoMean	ADIPOQ_Ct	AGT_Ct	ANGPTL4_Ct	CD4_Ct	CES1_Ct	COL1A2_Ct	GABRG2_Ct	HCAR2_Ct	HMGCS2_Ct	LEP_Ct	THBS1_Ct	ADIPOQ_dCt	AGT_dCt	ANGPTL4_dCt	CD4_dCt	CES1_dCt	COL1A2_dCt	GABRG2_dCt	HCAR2_dCt	HMGCS2_dCt	LEP_dCt	THBS1_dCt
seal5_slice3	5	3	22.353	23.264	22.804	17.334	25.309	23.935	28.909	24.440	18.147	26.578	26.110	27.273	20.957	23.231	5.470	-2.505	-1.131	-6.105	-1.636	4.657	-3.774	-3.306	-4.469	1.847	-0.427
seal5_slice2	5	2	22.277	23.320	22.792	17.451	24.702	24.336	28.330	24.210	17.811	26.626	26.617	28.570	21.635	22.970	5.341	-1.910	-1.543	-5.538	-1.417	4.981	-3.834	-3.824	-5.778	1.157	-0.178
seal6_slice5	6	5	22.326	23.172	22.745	17.240	25.500	23.765	30.152	25.046	19.217	24.988	25.706	25.394	19.494	22.635	5.505	-2.755	-1.020	-7.407	-2.301	3.527	-2.243	-2.962	-2.649	3.251	0.110
seal6_slice1	6	1	21.905	22.919	22.406	18.047	23.965	25.987	27.927	26.257	17.386	27.310	27.598	29.279	21.302	23.742	4.359	-1.559	-3.580	-5.521	-3.851	5.020	-4.904	-5.192	-6.873	1.104	-1.336
seal5_slice4	5	4	22.362	23.431	22.890	17.247	26.158	23.850	30.106	24.471	19.192	25.552	25.631	25.984	20.602	23.581	5.643	-3.268	-0.960	-7.216	-1.581	3.699	-2.662	-2.741	-3.094	2.288	-0.691
seal5_slice1	5	1	22.107	22.963	22.531	17.649	24.032	24.917	26.849	24.851	17.320	26.789	27.158	28.690	22.915	23.423	4.882	-1.501	-2.386	-4.318	-2.320	5.211	-4.258	-4.627	-6.159	-0.384	-0.892
seal6_slice4	6	4	22.044	22.928	22.482	16.994	24.868	24.177	29.467	24.985	18.560	25.735	26.036	26.614	19.344	22.610	5.488	-2.387	-1.696	-6.986	-2.504	3.922	-3.253	-3.554	-4.132	3.138	-0.128
seal6_slice3	6	3	21.789	22.737	22.258	16.860	24.562	24.671	28.859	24.614	18.168	26.056	26.096	27.329	19.195	23.461	5.398	-2.304	-2.413	-6.601	-2.356	4.090	-3.798	-3.838	-5.071	3.063	-1.203
seal5_slice5	5	5	21.609	22.456	22.028	16.430	25.726	22.976	30.365	24.065	18.611	23.932	24.531	24.524	19.763	22.682	5.598	-3.698	-0.948	-8.336	-2.036	3.417	-1.904	-2.502	-2.496	2.265	-0.654
seal6_slice2	6	2	22.354	23.112	22.730	17.586	24.215	25.367	28.954	25.339	18.167	27.166	27.258	28.349	20.172	24.058	5.144	-1.485	-2.638	-6.224	-2.609	4.562	-4.436	-4.529	-5.619	2.558	-1.328
seal10_slice3	10	3	22.370	23.040	22.702	17.719	26.273	24.066	29.099	28.051	18.698	26.290	26.344	26.843	19.389	23.899	4.983	-3.571	-1.364	-6.397	-5.348	4.004	-3.588	-3.642	-4.141	3.313	-1.197
seal7_slice2	7	2	21.902	23.103	22.494	17.217	23.795	23.850	28.793	23.434	17.740	26.421	26.130	28.422	19.950	22.757	5.277	-1.301	-1.356	-6.299	-0.940	4.754	-3.927	-3.636	-5.928	2.544	-0.263
seal10_slice5	10	5	22.190	22.750	22.468	17.260	27.576	22.982	29.610	28.311	19.628	24.618	25.025	24.386	19.721	22.617	5.208	-5.108	-0.514	-7.142	-5.843	2.840	-2.150	-2.557	-1.918	2.747	-0.149
seal10_slice1	10	1	21.498	22.030	21.763	17.659	24.102	24.834	25.256	30.375	16.349	26.651	27.610	28.35	21.455	23.276	4.104	-2.339	-3.071	-3.493	-8.612	5.414	-4.888	-5.847	-6.587	0.308	-1.513
seal7_slice5	7	5	23.301	24.383	23.836	18.103	25.834	24.595	31.829	24.197	19.553	26.118	26.426	25.963	20.344	23.675	5.733	-1.998	-0.759	-7.993	-0.361	4.283	-2.282	-2.590	-2.127	3.492	0.161
seal7_slice3	7	3	22.119	23.129	22.618	16.954	24.309	24.485	28.987	23.624	18.061	26.427	26.044	27.820	19.728	23.045	5.664	-1.691	-1.867	-6.369	-1.006	4.558	-3.809	-3.426	-5.202	2.890	-0.427
seal10_slice2	10	2	22.691	23.246	22.967	18.077	25.442	25.409	27.903	28.651	18.185	27.137	27.700	28.296	20.521	23.793	4.890	-2.475	-2.442	-4.936	-5.684	4.782	-4.170	-4.733	-5.329	2.446	-0.826
seal7_slice1	7	1	22.391	23.522	22.949	18.086	23.796	24.702	27.752	24.553	17.297	27.364	27.224	29.915	21.394	23.361	4.863	-0.847	-1.753	-4.803	-1.604	5.653	-4.415	-4.275	-6.966	1.555	-0.412
seal10_slice4	10	4	22.299	22.836	22.566	17.486	26.777	22.633	29.335	27.894	18.919	25.776	25.504	25.137	19.650	22.606	5.080	-4.211	-0.067	-6.769	-5.328	3.646	-3.210	-2.939	-2.571	2.916	-0.040
seal7_slice4	7	4	23.181	24.608	23.884	18.301	25.550	24.973	31.161	24.445	19.053	27.352	27.313	27.916	21.096	23.733	5.583	-1.666	-1.089	-7.277	-0.561	4.831	-3.468	-3.429	-4.032	2.788	0.151
seal11_slice2	11	2	22.227	23.454	22.832	17.798	24.442	25.519	28.944	23.774	17.780	27.164	26.522	28.461	20.794	24.990	5.034	-1.610	-2.687	-6.112	-0.942	5.052	-4.332	-3.689	-5.629	2.038	-2.158
seal11_slice1	11	1	21.577	22.547	22.056	17.581	23.801	25.622	27.034	25.088	16.930	26.863	26.470	29.703	21.255	24.284	4.475	-1.745	-3.565	-4.978	-3.031	5.127	-4.807	-4.413	-7.646	0.801	-2.228
seal11_slice5	11	5	22.982	24.026	23.498	18.090	26.555	24.490	30.647	23.938	19.118	26.034	26.350	26.213	20.928	24.614	5.408	-3.057	-0.992	-7.149	-0.440	4.381	-2.536	-2.851	-2.715	2.570	-1.116
seal11_slice3	11	3	21.782	22.795	22.283	16.913	25.007	24.762	29.367	23.209	17.997	25.951	25.618	27.336	19.737	24.080	5.370	-2.724	-2.479	-7.084	-0.926	4.287	-3.668	-3.335	-5.053	2.546	-1.797
seal11_slice4	11	4	21.764	22.878	22.314	16.902	25.608	24.541	29.963	23.213	18.151	25.435	25.298	26.010	19.642	23.776	5.412	-3.294	-2.227	-7.649	-0.899	4.163	-3.121	-2.984	-3.696	2.672	-1.462
